# Supplementary material for: Rfam 14: expanded coverage of metagenomic, viral and microRNA families
Source: Nucleic Acids Res. 2020 Nov 19;49(D1):D192–200. doi: 10.1093/nar/gkaa1047 (PMC7779021; doi:10.1093/nar/gkaa1047)
Supplement: gkaa1047_Supplemental_File [file gkaa1047_supplemental_file.xlsx]

## Sheet: Rfam 14.3 vs ZWD
Folder	RNA	Rfam ID	Rfam accession	% of sequences matching Rfam	% of sequences not matching Rfam	not for Rfam
104	ScRE			0	100	Not for Rfam
104	aceE			0	100	Not for Rfam
104	Ocean-VI			0	100	Not for Rfam
104	Bacteroides-2			0	100	Not for Rfam
104	Pseudomon-GGDEF			0	100	Not for Rfam
104	pheA			0	100	Not for Rfam
104	Desulfotalea-1			0	100	Not for Rfam
104	Rhodopirellula-1			0	100	Not for Rfam
104	Solibacter-1			0	100	Not for Rfam
104	Rhizobiales-1			0	100	Not for Rfam
104	fixA			0	100	Not for Rfam
104	Gamma-cis-1			0	100	Not for Rfam
104	Burkholderiales-1			0	100	Not for Rfam
104	GUCCY-hairpin			0	100	Not for Rfam
104	COG2252			0	100	Not for Rfam
104	Pseudomon-2			0	100	Not for Rfam
104	hopC			0	100
104	sanguinis-hairpin			0	100	Not for Rfam
104	Transposase-resistance			0	100	Not for Rfam
104	icd			0	100	Not for Rfam
104	Soil-1			0	100	Not for Rfam
104	Nitrosococcus-1			0	100	Not for Rfam
22	lacto-2			0	100
22	MAEB			0	100	Not for Rfam
22	alpha-transposase			0	100	Not for Rfam
22	excisionase			0	100	Not for Rfam
22	lacto-1			0	100	Not for Rfam
224	Aamy			0	100	Not for Rfam
224	RAGATH-29			0	100
224	PTPS			0	100	Not for Rfam
224	blandensis-1			0	100	Not for Rfam
224	Haliangium-1			0	100	Not for Rfam
224	ARRPOF-assoc			0	100
224	LAGLIDADG-1			0	100
224	rihA			0	100	Not for Rfam
224	ssbp			0	100	Not for Rfam
224	Prevotella-1			0	100	Not for Rfam
224	Pasteurellales-1			0	100	Not for Rfam
224	sbcC			0	100
224	Flavo-speA			0	100	Not for Rfam
224	EGFOA-assoc-2			0	100	Not for Rfam
224	vWFA-era			0	100	Not for Rfam
224	prmA			0	100	Not for Rfam
224	Streptomyces-atpC			0	100
224	rlpA			0	100	Not for Rfam
ts	RAGATH-2-HDV	RF02682	HDV-F-prausnitzii	1.85414	98.1459
22	coccus-1	RF02894	S35	1.93548	98.0645	Not for Rfam
104	Lacto-int	RF02589	Spy779816	3.7037	96.2963	Not for Rfam
twister	Type-P1	RF03160	twister-P1	14.3211	85.6789
r-leader	L31-Firmicutes	RF03156	L31-Firmicutes	23.6446	76.3554
r-leader	eL15-Euryarchaeota	RF03144	eL15-Euryarchaeota	55.3846	44.6154
224	Mu-gpT-DE	RF03012	Mu-gpT-DE	60.4772	39.5228
224	RT-11	RF03106	RT-11	66.6667	33.3333
224	chrB-b	RF03078, RF03086	chrB-a, chrB-b	67.1378	32.8622
224	DUF1646	RF03071	DUF1646	67.658	32.342
224	DUF3800-VI	RF02915	DUF3800-VI	70.1087	29.8913
r-leader	S4-Bacteroidia	RF03139	S4-Bacteroidia	72.7599	27.2401
224	RAGATH-23	RF03099	RAGATH-23	73.913	26.087
r-leader	S4-Clostridia	RF03140	S4-Clostridia	74.2297	25.7703
104	Pyrobac-HINT	RF02805	PyrR207	75	25	Not for Rfam
224	cow-rumen-3	RF03083	cow-rumen-3	77.7778	22.2222
ts	RAGATH-6	RF02686	RAGATH-6	78.9474	21.0526
22	mini-ykkC.2008-01-16	RF01068	mini-ykkC	79.5082	20.4918
22	6C.2008-01-16	RF01066	6C	80.7692	19.2308
224	EGFOA-assoc-1	RF02970	EGFOA-assoc-1	81.25	18.75
twister	HDV-F-prausnitzii	RF02682	HDV-F-prausnitzii	81.3793	18.6207
104	Lacto-rpoB	RF01709	Lacto-rpoB	81.5789	18.4211
variants	FMN-AARA	RF00050	FMN	81.8182	18.1818
224	int-alpA	RF02996	int-alpA	82.3105	17.6895
104	SAM-II-long-loops	RF00521, RF01726	SAM_alpha, SAM-II_long_loops	82.9114	17.0886
104	L17DE	RF01708	L17DE	83.3333	16.6667
224	RT-1	RF03114	RT-1	83.3333	16.6667
NiCo	NiCo	RF02683, RF03164	NiCo, NiCo-AnGGAG	83.5443	16.4557
104	c4-a1b1	RF03163	c4-a1b1	83.75	16.25
variants	nico-ANGGAG	RF03164	NiCo-AnGGAG	84.2105	15.7895
104	Actino-pnp	RF01688	Actino-pnp	84.6154	15.3846
224	RAGATH-33	RF03102	RAGATH-33	85.7143	14.2857
224	Chloroflexus-1	RF02936	Chloroflexus-1	85.7143	14.2857
variants	c-di-GMP-I-GGC	RF01051, RF03167	c-di-GMP-I-GGC, c-di-GMP-I	86	14
224	DUF3800-VIII	RF03075	DUF3800-VIII	86.8293	13.1707
224	freshwater-1	RF02979	freshwater-1	87.5	12.5
224	cow-rumen-4	RF02948	cow-rumen-4	87.5	12.5
SAM-VI	SAM-VI	RF02885	SAM_VI	88	12
104	pan	RF01749	pan	88.2979	11.7021
224	nhaA-I	RF03057	nhaA-I	88.563	11.437
104	6S-flavo	RF01685	6S-Flavo	89.1304	10.8696
104	Bacteroid-trp	RF01692	Bacteroid-trp	89.1304	10.8696
ts	RAGATH-12	RF03149	RAGATH-12	89.2857	10.7143
224	Parabacteroides-1	RF03088	Parabacteroides-1	89.4737	10.5263
104	Flavo-1	RF01705	Flavo-1	89.5397	10.4603
r-leader	S4-Flavobacteria	RF03141	S4-Flavobacteria	89.5811	10.4189
twister	Type-P5	RF02684	Twister-P5	89.7674	10.2326
ts	RAGATH-5	RF02685	RAGATH-5	89.957	10.043
224	COG2908	RF02939	COG2908	90	10
r-leader	S10-Clostridia	RF03136	S10-Clostridia	90.6849	9.31507
224	Zeta-pan	RF03111	Zeta-pan	90.9091	9.09091
224	DUF805b	RF02914	DUF805b	91.0385	8.96147
224	6A	RF02925	6A	91.5764	8.42359
224	Methylosinus-1	RF03108	Methylosinus-1	91.6667	8.33333
224	GP20-b	RF03003	GP20-b	92.0388	7.96117
104	mraW	RF01746	mraW	92.1569	7.84314
104	glnA	RF01739	glnA	92.3977	7.60234
r-leader	L4-Archaeoglobi	RF03135	L4-Archaeoglobi	92.5373	7.46269
SAH	SAH-from-Wang-etal	RF01057	SAH_riboswitch	92.6471	7.35294
224	queA	RF03093	queA	92.8571	7.14286
variants	purine-UUA	RF00167	Purine	92.8571	7.14286
variants	c-di-GMP-II-AAA	RF03169, RF01786, RF03170	c-di-GMP-II-GCG, c-di-GMP-II-GAG, c-di-GMP-II	93.1818	6.81818
224	Thermales-rpoB	RF03109	Thermales-rpoB	93.3333	6.66667
224	cold-seep-1	RF03089	cold-seep-1	93.3333	6.66667
ts	RAGATH-11	RF03148	RAGATH-11	93.3333	6.66667
22	GEMM	RF01051, RF03167	c-di-GMP-I-GGC, c-di-GMP-I	93.6877	6.31229
224	Rhodo-rpoB	RF03074	Rhodo-rpoB	93.9614	6.03865
104	pfl	RF01750	ZMP-ZTP	94	6
104	crcB	RF01734	Fluoride	94.1667	5.83333
224	DUF3800-X	RF02984	DUF3800-X	94.2623	5.7377
224	NMT1	RF03054	NMT1	94.3694	5.63063
104	nuoG	RF01748	nuoG	94.4444	5.55556
22	TD-2	RF03162	TD-2	94.4444	5.55556
THF	THF-for-Rfam	RF01831	THF	94.7368	5.26316
104	Chlorobi-RRM	RF01697	Chlorobi-RRM	95	5
104	sucA-II	RF01758	sucA-II	95	5
224	ssNA-helicase	RF03070	ssNA-helicase	95.0382	4.96183
224	Burkholderiales-2	RF02917	Burkholderiales-2	95.2381	4.7619
r-leader	L25-Gammaproteobacteria	RF03131	L25-Gammaproteobacteria	95.3043	4.69565
variants	c-di-GMP-I-UAC	RF01051, RF03167	c-di-GMP-I-GGC, c-di-GMP-I	95.6522	4.34783
224	ARRPOF	RF02933	ARRPOF	95.8333	4.16667
224	RAGATH-31	RF03101	RAGATH-31	95.8904	4.10959
224	DUF3800-XI	RF02975	DUF3800-XI	96.1276	3.87244
224	Ocean-VII	RF03092	Ocean-VII	96.1538	3.84615
ts	RAGATH-4	RF03153	RAGATH-4	96.1538	3.84615
r-leader	L2-Alphaproteobacteria	RF03142	L2-Alphaproteobacteria	96.1957	3.80435
r-leader	L19-Flavobacteria	RF03130	L19-Flavobacteria	96.2127	3.78727
224	narK	RF03032	narK	96.2536	3.7464
224	COG3943	RF02941	COG3943	96.2963	3.7037
224	D12-methyl	RF02950	D12-methyl	96.4286	3.57143
224	RAGATH-24	RF03049	RAGATH-24	96.4286	3.57143
224	rpfG	RF03023	rpfG	96.5517	3.44828
224	RAGATH-30	RF03055	RAGATH-30	96.5517	3.44828
104	Clostridiales-1	RF01699	Clostridiales-1	96.5854	3.41463
224	RAGATH-22	RF03098	RAGATH-22	96.6667	3.33333
224	LAGLIDADG-2	RF03094	LAGLIDADG-2	96.6667	3.33333
224	RT-19	RF03073	RT-19	96.6667	3.33333
104	Cyano-1	RF01701	Cyano-1	96.7273	3.27273
224	uxuA	RF03061	uxuA	96.9697	3.0303
224	cow-rumen-2	RF02947	cow-rumen-2	96.9697	3.0303
variants	purine-2dG-II	RF03165	2dG-II	96.9697	3.0303
224	DUF3800-VII	RF02967	DUF3800-VII	97.0414	2.95858
104	TwoAYGGAY	RF01731	TwoAYGGAY	97.1831	2.8169
104	Gut-1	RF01706	Gut-1	97.4359	2.5641
224	CyVA-1	RF02965	CyVA-1	97.4522	2.54777
preQ1-III	preQ1-III-for-Rfam	RF02680	PreQ1-III	97.5904	2.40964
variants	c-di-GMP-II-GCG	RF03170	c-di-GMP-II-GCG	97.619	2.38095
104	ykkC-III	RF01763	ykkC-III	97.6744	2.32558
224	c4-2	RF02944	c4-2	97.7011	2.29885
224	nadA	RF03013	nadA	97.807	2.19298
224	DUF3800-IX	RF02968	DUF3800-IX	97.8261	2.17391
ts	RAGATH-7	RF03159	RAGATH-7	97.8261	2.17391
22	ATPC.2008-01-16	RF01067	ATPC	97.8495	2.15054
104	JUMPstart	RF01707	JUMPstart	97.9167	2.08333
224	xerDC	RF03062	xerDC	97.9167	2.08333
224	Clostridiales-2	RF02937	Clostridiales-2	97.9167	2.08333
224	KDPG-aldolase	RF03115	KDPG-aldolase	97.9167	2.08333
224	DUF3800-I	RF02969	DUF3800-I	97.9522	2.04778
224	folE	RF02977	folE	97.9592	2.04082
224	malK-III	RF03009	malK-III	98.0392	1.96078
224	Clostridium-PBP	RF03091	Clostridium-PBP	98.0769	1.92308
104	SAM-I-IV-variant	RF01725	SAM-I-IV-variant	98.0851	1.91489
224	cow-rumen-1	RF02946	cow-rumen-1	98.1132	1.88679
224	GEBRO	RF02988	GEBRO	98.1481	1.85185
224	skipping-rope	RF02924	skipping-rope	98.1974	1.8026
MoCo	moco-to-rfam	RF01055	MOCO_RNA_motif	98.2659	1.7341
ts	twister-sister	RF02681	Twister-sister	98.2659	1.7341
224	Transposase-1	RF03014	Transposase-1	98.2833	1.71674
ts	hatchet	RF02678	Hatchet	98.4496	1.55039
224	Clostridiales-3	RF02942	Clostridiales-3	98.4962	1.50376
r-leader	L20-Deltaproteobacteria	RF03126	L20-Deltaproteobacteria	98.5612	1.43885
224	DUF1874	RF02953	DUF1874	98.7013	1.2987
224	Enterococcus-1	RF02973	Enterococcus-1	98.7179	1.28205
224	RT-5	RF03026	RT-5	98.7952	1.20482
224	DUF2693	RF02956	DUF2693	98.7952	1.20482
224	ROOL	RF03087	ROOL	98.806	1.19403
ts	RAGATH-8	RF02687	RAGATH-8	98.8636	1.13636
104	yjdF	RF01764	yjdF	98.8764	1.1236
224	COG3610-DE	RF03066	COG3610-DE	98.9011	1.0989
ts	pistol	RF02679	Pistol	98.9645	1.0355
ts	RAGATH-9	RF03146	RAGATH-9	98.9796	1.02041
r-leader	L17-Actino-Proteobacteria	RF03132	L17-Actino-Proteobacteria	99.0544	0.945626
224	folP	RF02978	folP	99.0566	0.943396
104	PhotoRC-II	RF01717	PhotoRC-II	99.1304	0.869565
224	Transposase-2	RF03015	Transposase-2	99.1416	0.858369
224	Betaproteobacteria-1	RF02932	Betaproteobacteria-1	99.187	0.813008
224	drum	RF02958	drum	99.2042	0.795756
224	DABA-DC-AT	RF02951	DABA-DC-AT	99.2063	0.793651
224	terC	RF03067	terC	99.2481	0.75188
ts	RAGATH-10	RF03147	RAGATH-10	99.262	0.738007
224	RAGATH-18	RF03064	RAGATH-18	99.2933	0.706714
224	RT-9	RF03080	RT-9	99.3056	0.694444
r-leader	S16-Flavobacteria	RF03138	S16-Flavobacteria	99.3631	0.636943
224	RAGATH-28	RF03052	RAGATH-28	99.3902	0.609756
104	C4	RF01695	C4	99.3952	0.604839
r-leader	L31-Gammaproteobacteria	RF03157	L31-Gammaproteobacteria	99.4589	0.541126
104	manA	RF01745	manA	99.4819	0.518135
224	DUF2800	RF02960	DUF2800	99.505	0.49505
224	lysM-Actino	RF03090	lysM-Actino	99.5238	0.47619
224	dinG	RF03082	dinG	99.5305	0.469484
224	RT-14	RF02921	RT-14	99.5781	0.421941
224	malK-I	RF03069	malK-I	99.5968	0.403226
224	DUF3268	RF02966	DUF3268	99.6016	0.398406
224	IMPDH	RF02994	IMPDH	99.6183	0.381679
224	lysM-TM7	RF03005	lysM-TM7	99.7175	0.282486
224	RT-2	RF03077	RT-2	99.7368	0.263158
224	IS605-orfB-I	RF03065	IS605-orfB-I	99.7416	0.258398
224	EFASI	RF02957	EFASI	99.7831	0.21692
104	Downstream-peptide	RF01704	Downstream-peptide	99.8413	0.15873
224	pemK	RF02913	pemK	99.881	0.118953
224	ldcC	RF02440	SpF59_sRNA	99.9142	0.0858369
r-leader	S15-Flavobacteria	RF03161	S15-Flavobacteria	99.9487	0.0512558
104	rmf	RF01755	rmf	100	0
104	Pseudomon-1	RF01719	Pseudomon-1	100	0
104	AdoCbl-variant	RF01689	AdoCbl-variant	100	0
104	Pyrobac-1	RF01722	Pyrobac-1	100	0
104	Termite-flg	RF01729	Termite-flg	100	0
104	Lnt	RF01711	Lnt	100	0
104	Pseudomon-Rho	RF01720	Pseudomon-Rho	100	0
104	psaA	RF01752	psaA	100	0
104	gyrA	RF01740	gyrA	100	0
104	Pseudomon-groES	RF01721	Pseudomon-groES	100	0
104	asd	RF01732	asd	100	0
104	Ocean-V	RF01714	Ocean-V	100	0
104	STAXI	RF01728	STAXI	100	0
104	Bacteroides-1	RF01694	Bacteroides-1	100	0
104	Dictyoglomi-1	RF01703	Dictyoglomi-1	100	0
104	wcaG	RF01761	wcaG	100	0
104	SAM-SAH	RF01727	SAM-SAH	100	0
104	SAM-Chlorobi	RF01724	SAM-Chlorobi	100	0
104	epsC	RF01735	epsC	100	0
104	sucC	RF01759	sucC	100	0
104	Methylobacterium-1	RF01712	Methylobacterium-1	100	0
104	Termite-leu	RF01730	Termite-leu	100	0
104	Chloroflexi-1	RF01698	Chloroflexi-1	100	0
104	atoC	RF01733	atoC	100	0
104	Polynucleobacter-1	RF01718	Polynucleobacter-1	100	0
104	Chlorobi-1	RF01696	Chlorobi-1	100	0
104	msiK	RF01747	msiK	100	0
104	Bacillaceae-1	RF01690	Bacillaceae-1	100	0
104	flpD	RF01737	flpD	100	0
104	lactis-plasmid	RF01742	lactis-plasmid	100	0
104	gabT	RF01738	gabT	100	0
104	Cyano-2	RF01702	Cyano-2	100	0
104	sbcD	RF01757	sbcD	100	0
104	whalefall-1	RF01762	whalefall-1	100	0
104	pedo-repair	RF01715	Pedo-repair	100	0
104	psbNH	RF01753	psbNH	100	0
104	traJ-II	RF01760	traJ-II	100	0
104	Collinsella-1	RF01700	Collinsella-1	100	0
104	Moco-II	RF01713	Moco-II	100	0
104	rne-II	RF01756	rne-II	100	0
104	potC	RF01751	potC	100	0
104	Bacillus-plasmid	RF01691	Bacillus-plasmid	100	0
104	livK	RF01744	livK	100	0
104	Rhizobiales-2	RF01723	Rhizobiales-2	100	0
104	Acido-1	RF01686	Acido-1	100	0
104	PhotoRC-I	RF01716	PhotoRC-I	100	0
104	Acido-Lenti-1	RF01687	Acido-Lenti-1	100	0
104	Bacteroidales-1	RF01693	Bacteroidales-1	100	0
104	radC	RF01754	radC	100	0
104	Lacto-usp	RF01710	Lacto-usp	100	0
104	leu-phe-leader	RF01743	leu-phe_leader	100	0
104	flg-Rhizobiales	RF01736	flg-Rhizobiales	100	0
22	anti_hemB	RF02837	anti-hemB	100	0
22	purD.2008-01-16	RF01069	purD	100	0
22	sucA.2008-01-16	RF01070	sucA	100	0
22	TD-1	RF03155	TD-1	100	0
22	gamma-150	RF01675	CrcZ	100	0	Not for Rfam
22	COG4708	RF01054	preQ1-II	100	0
22	cyano-S1	RF03151	cyano-S1	100	0
22	23S-methyl.2008-01-16	RF01065	23S-methyl	100	0
224	chrB-a	RF03078, RF03086	chrB-a, chrB-b	100	0
224	RAGATH-7-assoc	RF03105	RAGATH-7-assoc	100	0
224	RAGATH-32	RF02922	RAGATH-32	100	0
224	RT-16	RF03019	RT-16	100	0
224	aspS	RF02930	aspS	100	0
224	Methylophilales-1	RF03011	Methylophilales-1	100	0
224	engA	RF02972	engA	100	0
224	MISL	RF03079	MISL	100	0
224	GP20-a	RF02991	GP20-a	100	0
224	freshwater-2	RF02980	freshwater-2	100	0
224	PAGEV	RF03037	PAGEV	100	0
224	RT-10	RF03022	RT-10	100	0
224	RAGATH-36	RF03104	RAGATH-36	100	0
224	Corio-PBP	RF02945	Corio-PBP	100	0
224	abiF	RF03085	abiF	100	0
224	raiA-hairpin	RF03059	raiA-hairpin	100	0
224	RT-6	RF03027	RT-6	100	0
224	porB	RF03042	porB	100	0
224	che1	RF02935	che1	100	0
224	dfrA-dnaX	RF02952	dfrA-dnaX	100	0
224	RAGATH-20	RF03048	RAGATH-20	100	0
224	Rothia-sucC	RF03024	Rothia-sucC	100	0
224	RAGATH-34	RF03103	RAGATH-34	100	0
224	RAGATH-25	RF03050	RAGATH-25	100	0
224	uup	RF03060	uup	100	0
224	RT-15	RF03018	RT-15	100	0
224	Cupriavidus-1	RF02949	Cupriavidus-1	100	0
224	ftsZ-DE	RF02985	ftsZ-DE	100	0
224	ivy-DE	RF02999	ivy-DE	100	0
224	DUF3085	RF02959	DUF3085	100	0
224	RAGATH-17	RF03095	RAGATH-17	100	0
224	DUF3800-V	RF02964	DUF3800-V	100	0
224	GA-cis	RF02987	GA-cis	100	0
224	malK-II	RF03008	malK-II	100	0
224	RAGATH-35	RF03056	RAGATH-35	100	0
224	FuFi-1	RF02986	FuFi-1	100	0
224	IS605-orfB-II	RF02998	IS605-orfB-II	100	0
224	Bacilli-1	RF02931	Bacilli-1	100	0
224	nhaA-II	RF03038	nhaA-II	100	0
224	Bacteroidales-2	RF02943	Bacteroidales-2	100	0
224	hya	RF02992	hya	100	0
224	IMES-5	RF02995	IMES-5	100	0
224	atpB	RF02916	atpB	100	0
224	RAGATH-27	RF03100	RAGATH-27	100	0
224	RT-3	RF03068	RT-3	100	0
224	ilvH	RF02993	ilvH	100	0
224	leuA-Halobacteria	RF03001	leuA-Halobacteria	100	0
224	proV	RF03045	proV	100	0
224	RT-17	RF03020	RT-17	100	0
224	ssnA	RF03031	ssnA	100	0
224	saliva-tongue-1	RF03107	saliva-tongue-1	100	0
224	Streptomyces-metH	RF03076	Streptomyces-metH	100	0
224	Actino-ugpB	RF02927	Actino-ugpB	100	0
224	Proteo-phage-1	RF03044	Proteo-phage-1	100	0
224	Lacto-3	RF02840	Ref68	100	0
224	DUF805	RF03081	DUF805	100	0
224	throat-1	RF03110	throat-1	100	0
224	EGFOA	RF02955	EGFOA	100	0
224	Fibrobacter-1	RF02983	Fibrobacter-1	100	0
224	DUF3577	RF02954	DUF3577	100	0
224	Staphylococcus-1	RF03112	Staphylococcus-1	100	0
224	MDR-NUDIX	RF02918	MDR-NUDIX	100	0
224	Lacto-phage-1	RF03004	Lacto-phage-1	100	0
224	COG3860	RF02940	COG3860	100	0
224	PGK	RF03040	PGK	100	0
224	FTHFS	RF02981	FTHFS	100	0
224	M23	RF03006	M23	100	0
224	sul1	RF03058	sul1	100	0
224	RT-4	RF03025	RT-4	100	0
224	salivarius-1	RF03030	salivarius-1	100	0
224	HOLDH	RF02997	HOLDH	100	0
224	emrB-Lactobacillus	RF02971	emrB-Lactobacillus	100	0
224	RAGATH-26	RF03051	RAGATH-26	100	0
224	Mahella-1	RF03007	Mahella-1	100	0
224	NLPC-P60	RF03033	NLPC-P60	100	0
224	ilvB-OMG	RF02919	ilvB-OMG	100	0
224	LOOT	RF03000	LOOT	100	0
224	COG2827	RF02938	COG2827	100	0
224	DUF3800-III	RF02962	DUF3800-III	100	0
224	gntR-DTE	RF02989	gntR-DTE	100	0
224	RT-7	RF03028	RT-7	100	0
224	raiA	RF03072	raiA	100	0
224	mcrA	RF03010	mcrA	100	0
224	Prevotella-2	RF03043	Prevotella-2	100	0
224	osmY	RF03036	osmY	100	0
224	RT-13	RF03017	RT-13	100	0
224	Fibro-purF	RF02974	Fibro-purF	100	0
224	Fusobacteriales-1	RF02920	Fusobacteriales-1	100	0
224	DUF2815	RF03084	DUF2815	100	0
224	Flavobacterium-1	RF02976	Flavobacterium-1	100	0
224	RAGATH-16	RF03047	RAGATH-16	100	0
224	Actinomyces-1	RF02928	Actinomyces-1	100	0
224	lysM-Prevotella	RF03002	lysM-Prevotella	100	0
224	Pseudomonadales-1	RF03046	Pseudomonadales-1	100	0
224	poplar-1	RF03041	poplar-1	100	0
224	caiA	RF02934	caiA	100	0
224	RT-8	RF03029	RT-8	100	0
224	RAGATH-21	RF03097	RAGATH-21	100	0
224	RAGATH-19	RF03096	RAGATH-19	100	0
224	RT-18	RF03021	RT-18	100	0
224	nqrA-Marinomonas	RF03035	nqrA-Marinomonas	100	0
224	algC	RF02929	algC	100	0
224	DUF3800-II	RF02961	DUF3800-II	100	0
224	gltS	RF02982	gltS	100	0
224	Peptidase-S11	RF03039	Peptidase-S11	100	0
224	HTH-XRE	RF02923	HTH-XRE	100	0
224	DUF3800-IV	RF02963	DUF3800-IV	100	0
224	RT-12	RF03016	RT-12	100	0
224	nrdJ	RF03034	nrdJ	100	0
224	DUF2693-FD	RF02926	DUF2693-FD	100	0
224	Poribacteria-1	RF03113	Poribacteria-1	100	0
224	gut-2	RF02990	gut-2	100	0
224	Streptomyces-metK	RF03063	Streptomyces-metK	100	0
224	OTKONC	RF03053	OTKONC	100	0
c-di-GMP-II	c-di-GMP-II-for-Rfam	RF03169, RF01786, RF03170	c-di-GMP-II-GCG, c-di-GMP-II-GAG, c-di-GMP-II	100	0
exceptional	GOLLD-3prime-half	RF02032	GOLLD	100	0
exceptional	HEARO-5prime-to-ORF	RF02033	HEARO	100	0
exceptional	IMES-1	RF02034	IMES-1	100	0
exceptional	IMES-2	RF02035	IMES-2	100	0
exceptional	IMES-4	RF02037	IMES-4	100	0
exceptional	IMES-3	RF02036	IMES-3	100	0
ts	RAGATH-1-hhead	RF03152	RAGATH-1-hammerhead	100	0
ts	RAGATH-13	RF02688	RAGATH-13	100	0
ts	RAGATH-15	RF03150	RAGATH-15	100	0
ts	RAGATH-14	RF03145	RAGATH-14	100	0
twister	Type-P3	RF03154	twister-P3	100	0
variants	c-di-GMP-II-ACU	RF01786	c-di-GMP-II	100	0
variants	c-di-GMP-I-UAU	RF03168	c-di-GMP-I-UAU	100	0
variants	c-di-GMP-II-GAG	RF03169, RF01786, RF03170	c-di-GMP-II-GCG, c-di-GMP-II-GAG, c-di-GMP-II	100	0
variants	glycine-GGAnGA	RF03166	glycine-GGAnGA	100	0
variants	c-di-GMP-II-AAU	RF03169, RF01786	c-di-GMP-II-GAG, c-di-GMP-II	100	0
variants	purine-UGC	RF00167	Purine	100	0
r-leader	S4-Fusobacteriales	RF03133	S4-Fusobacteriales	100	0
r-leader	S15-Halobacteria	RF03143	S15-Halobacteria	100	0
r-leader	S15-Methanomicrobia	RF03137	S15-Methanomicrobia	100	0
r-leader	L13-Bacteroidia	RF03127	L13-Bacteroidia	100	0
r-leader	S6-S18-Chlorobi	RF03134	S6-S18-Chlorobi	100	0
r-leader	L31-Corynebacteriaceae	RF03129	L31-Corynebacteriaceae	100	0
r-leader	L31-Coriobacteria	RF03128	L31-Coriobacteria	100	0
r-leader	L31-Actinobacteria	RF03158	L31-Actinobacteria	100	0
